# Supplementary material for: Sodium Content of Lunches and Snacks Provided in Australian Long Day Care Centres: A Cross-Sectional Study
Source: Nutrients. 2018 Feb 28;10(3):284. doi: 10.3390/nu10030284 (PMC5872702; doi:10.3390/nu10030284)
Supplement: Supplementary file 1 [file nutrients-10-00284-s001.zip]

Archive with 1 entries (1 files):
- nutrients-265337-supplementary.7z
